# Supplementary material for: Genome Analysis and Antibiofilm Activity of Phage 590B against Multidrug-Resistant and Extensively Drug-Resistant Uropathogenic Escherichia coli Isolates, India
Source: Pathogens. 2022 Nov 30;11(12):1448. doi: 10.3390/pathogens11121448 (PMC9787291; doi:10.3390/pathogens11121448)
Supplement: Supplementary file 1 [file pathogens-11-01448-s001.zip]

Archive with 1 entries (1 files):
- pathogens-1891737-supplementary.pdf
